# Supplementary material for: Affective Computing Based on Morphological Features of Photoplethysmography for Patients with Hypertension
Source: Sensors (Basel). 2022 Nov 13;22(22):8771. doi: 10.3390/s22228771 (PMC9698908; doi:10.3390/s22228771)
Supplement: Supplementary file 1 [file sensors-22-08771-s001.zip]

Archive with 1 entries (1 files):
- sensors-1963766-supplementary.pdf
